# Supplementary material for: Are Aptamer-Based Biosensors the Future of the Detection of the Human Gut Microbiome?—A Systematic Review and Meta-Analysis
Source: Biosensors (Basel). 2024 Sep 2;14(9):423. doi: 10.3390/bios14090423 (PMC11430143; doi:10.3390/bios14090423)
Supplement: Supplementary file 1 [file biosensors-14-00423-s001.zip]

Archive with 1 entries (1 files):
- biosensors-3150718-supplementary.pdf
